# Supplementary material for: Encapsulating Metal-Organic-Framework Derived Nanocages into a Microcapsule for Shuttle Effect-Suppressive Lithium-Sulfur Batteries
Source: Nanomaterials (Basel). 2022 Jan 12;12(2):236. doi: 10.3390/nano12020236 (PMC8777985; doi:10.3390/nano12020236)
Supplement: Supplementary file 1 [file nanomaterials-12-00236-s001.zip]

Archive with 1 entries (1 files):
- nanomaterials-1505929-SI.pdf
